# Supplementary material for: Plasma and Urine Circulating Tumor DNA Methylation Profiles for Non-Invasive Pancreatic Ductal Adenocarcinoma Detection: Significant Findings in Plasma Only
Source: Int J Mol Sci. 2025 May 22;26(11):4972. doi: 10.3390/ijms26114972 (PMC12155191; doi:10.3390/ijms26114972)
Supplement: Supplementary file 1 [file ijms-26-04972-s001.zip]

Archive with 2 entries (2 files):
- Table S1_List of methylation sites in plasma ctDNA.xlsx
- Table S2_List of methylation sites in urinary ctDNA.xlsx
