# Supplementary material for: Plasma and Urine Circulating Tumor DNA Methylation Profiles for Non-Invasive Pancreatic Ductal Adenocarcinoma Detection: Significant Findings in Plasma Only
Source: Int J Mol Sci. 2025 May 22;26(11):4972. doi: 10.3390/ijms26114972 (PMC12155191; doi:10.3390/ijms26114972)
Supplement: Supplementary file 1 [file ijms-26-04972-s001.zip › Table S1_List of methylation sites in plasma ctDNA.xlsx]

## Sheet: plasma ctDNA
No.	chr	start	end	strand	pvalue	qvalue	meth.diff	Methylation in non-cancer patients
1	chr1	125183749	125183749	+	0.00017562	0.00176326	7.34206	Hypermethylation
2	chr16	34585800	34585800	+	0.00667398	0.0232214	8.40832	Hypermethylation
3	chr16	34593097	34593097	-	0.00127913	0.0071863	6.80196	Hypermethylation
4	chr16	46395104	46395104	-	0.00957673	0.0312081	7.3565	Hypermethylation
5	chr16	46401097	46401097	-	0.00856485	0.0285048	7.25367	Hypermethylation
6	chr17	25115525	25115525	+	0.00120388	0.00688993	6.96663	Hypermethylation
7	chr17	25389879	25389879	-	4.31979579697603e-12	2.14959045719618e-09	11.457	Hypermethylation
8	chr17	26885837	26885837	-	0.000540393	0.0038932	6.07635	Hypermethylation
9	chr1	125180105	125180105	+	3.161876715363e-07	1.48942327792449e-05	-5.70838	Hypomethylation
10	chr1	125180297	125180297	+	5.87150738563851e-10	6.72693486556642e-08	-5.2018	Hypomethylation
11	chr16	34573017	34573017	+	5.17790966117189e-11	1.0569386303318e-08	-15.5014	Hypomethylation
12	chr16	34573053	34573053	+	0.000133569	0.00151471	-10.7528	Hypomethylation
13	chr16	34573063	34573063	+	4.07235266003168e-06	0.00012469	-12.6515	Hypomethylation
14	chr16	34574029	34574029	+	0.00191471	0.00956979	-6.40032	Hypomethylation
15	chr16	34574150	34574150	+	0.000341162	0.00279444	-6.38159	Hypomethylation
16	chr16	34574170	34574170	+	3.05660749104102e-05	0.000543328	-8.05274	Hypomethylation
17	chr16	34574171	34574171	-	0.00175897	0.00905166	-6.39603	Hypomethylation
18	chr16	34574346	34574346	+	3.09459533615508e-10	4.73762227915155e-08	-9.26553	Hypomethylation
19	chr16	34574356	34574356	+	6.5910091713756e-10	6.72693486556642e-08	-7.70321	Hypomethylation
20	chr16	34576408	34576408	+	0.000508191	0.00379515	-8.7693	Hypomethylation
21	chr16	34576478	34576478	-	0.0108729	0.0348601	-6.06028	Hypomethylation
22	chr16	34576549	34576549	+	0.00357538	0.0152046	-6.9719	Hypomethylation
23	chr16	34581538	34581538	+	1.1711407406796e-05	0.00028687	-6.79545	Hypomethylation
24	chr16	34581539	34581539	-	1.7808578924019e-06	6.32148862578152e-05	-8.60832	Hypomethylation
25	chr16	34581561	34581561	+	0.00207733	0.0100166	-5.09775	Hypomethylation
26	chr16	34581562	34581562	-	0.000572463	0.00407629	-6.50566	Hypomethylation
27	chr16	34581600	34581600	+	0.000126661	0.00148491	-7.13205	Hypomethylation
28	chr16	34581610	34581610	+	0.0141625	0.0418974	-8.021	Hypomethylation
29	chr16	34582148	34582148	-	0.000154703	0.00161284	-7.87308	Hypomethylation
30	chr16	34582199	34582199	+	0.000328574	0.00277103	-7.13475	Hypomethylation
31	chr16	34582241	34582241	-	9.75400674330151e-05	0.00127087	-6.2819	Hypomethylation
32	chr16	34582815	34582815	+	0.000321901	0.00277103	-6.28389	Hypomethylation
33	chr16	34582930	34582930	-	0.00958094	0.0312081	-5.58061	Hypomethylation
34	chr16	34582956	34582956	-	0.00222506	0.0105626	-6.94339	Hypomethylation
35	chr16	34582992	34582992	-	0.000200511	0.00194901	-9.53647	Hypomethylation
36	chr16	34583151	34583151	+	0.000114915	0.00143883	-5.07273	Hypomethylation
37	chr16	34583184	34583184	+	0.000943391	0.00577708	-6.29049	Hypomethylation
38	chr16	34583487	34583487	+	0.00409582	0.016246	-5.48847	Hypomethylation
39	chr16	34583520	34583520	+	1.15266224167651e-05	0.00028687	-10.954	Hypomethylation
40	chr16	34583608	34583608	+	0.00283365	0.0126661	-5.00183	Hypomethylation
41	chr16	34583706	34583706	+	0.00266153	0.0119842	-7.79892	Hypomethylation
42	chr16	34584896	34584896	+	0.000376021	0.00299046	-9.39324	Hypomethylation
43	chr16	34584919	34584919	+	0.00374263	0.0155911	-6.87467	Hypomethylation
44	chr16	34584945	34584945	+	0.000192154	0.0018979	-8.21724	Hypomethylation
45	chr16	34585132	34585132	+	0.0116069	0.0364499	-8.71236	Hypomethylation
46	chr16	34586880	34586880	-	0.000837161	0.00528511	-7.49097	Hypomethylation
47	chr16	34587189	34587189	+	0.000500748	0.00378574	-10.9735	Hypomethylation
48	chr16	34588178	34588178	-	0.00173292	0.00899318	-5.00315	Hypomethylation
49	chr16	34588193	34588193	+	4.36002786682239e-07	1.90711897132833e-05	-6.55634	Hypomethylation
50	chr16	34588253	34588253	-	0.00684381	0.0235448	-5.76594	Hypomethylation
51	chr16	34589547	34589547	+	0.000515986	0.00380694	-9.2995	Hypomethylation
52	chr16	34592609	34592609	-	0.00192217	0.00956979	-6.35581	Hypomethylation
53	chr16	34593226	34593226	-	0.000737854	0.00475624	-6.23008	Hypomethylation
54	chr16	34593271	34593271	-	0.00551098	0.0198516	-5.57801	Hypomethylation
55	chr16	46380869	46380869	-	0.00662188	0.0231718	-8.20661	Hypomethylation
56	chr16	46386404	46386404	+	1.33442599704653e-05	0.000304428	-5.20373	Hypomethylation
57	chr16	46386580	46386580	+	0.0145677	0.0426835	-5.90457	Hypomethylation
58	chr16	46386896	46386896	+	0.000292761	0.00259825	-8.4658	Hypomethylation
59	chr16	46386909	46386909	+	0.000232957	0.00222901	-6.41502	Hypomethylation
60	chr16	46386910	46386910	-	0.00261063	0.0118421	-6.31914	Hypomethylation
61	chr16	46387043	46387043	+	0.00133143	0.00741214	-5.15244	Hypomethylation
62	chr16	46387270	46387270	-	5.59334963013092e-05	0.000856305	-6.65449	Hypomethylation
63	chr16	46387303	46387303	-	2.28002056904048e-05	0.000450395	-7.16498	Hypomethylation
64	chr16	46387711	46387711	-	0.0178545	0.0488488	-5.27601	Hypomethylation
65	chr16	46387721	46387721	-	0.00361278	0.0152577	-8.78427	Hypomethylation
66	chr16	46387834	46387834	+	8.9622279172863e-09	6.86029125612981e-07	-6.9733	Hypomethylation
67	chr16	46387844	46387844	+	0.00246487	0.011435	-5.13505	Hypomethylation
68	chr16	46388008	46388008	+	0.000152544	0.00161284	-5.82707	Hypomethylation
69	chr16	46388014	46388014	+	0.000117524	0.00143937	-5.66861	Hypomethylation
70	chr16	46388633	46388633	+	0.0136451	0.0411621	-5.55341	Hypomethylation
71	chr16	46388706	46388706	-	4.77876237679334e-05	0.000770432	-5.69592	Hypomethylation
72	chr16	46388719	46388719	-	0.000653804	0.00435187	-5.9686	Hypomethylation
73	chr16	46388722	46388722	-	0.00244975	0.011435	-5.06662	Hypomethylation
74	chr16	46388754	46388754	+	0.00340748	0.014799	-5.08703	Hypomethylation
75	chr16	46388882	46388882	-	0.00503022	0.0185565	-5.43869	Hypomethylation
76	chr16	46389250	46389250	+	0.00704905	0.0241154	-5.11376	Hypomethylation
77	chr16	46389289	46389289	+	0.0173653	0.0483366	-5.70439	Hypomethylation
78	chr16	46389299	46389299	+	0.00210724	0.0100814	-7.53732	Hypomethylation
79	chr16	46389312	46389312	+	2.41867973244003e-05	0.000462855	-9.54897	Hypomethylation
80	chr16	46389606	46389606	-	3.10536950965369e-05	0.000543328	-9.75627	Hypomethylation
81	chr16	46389638	46389638	+	0.00384335	0.0156905	-7.26089	Hypomethylation
82	chr16	46389639	46389639	-	6.95189910339412e-05	0.00101361	-6.02444	Hypomethylation
83	chr16	46389703	46389703	+	0.000598561	0.00416526	-6.0044	Hypomethylation
84	chr16	46390072	46390072	-	0.00319541	0.0140194	-5.82648	Hypomethylation
85	chr16	46390239	46390239	-	0.000310978	0.00272049	-7.32017	Hypomethylation
86	chr16	46390255	46390255	-	0.000292678	0.00259825	-5.63678	Hypomethylation
87	chr16	46390265	46390265	-	5.27289968153855e-06	0.000153761	-6.59393	Hypomethylation
88	chr16	46390365	46390365	+	2.93691384066059e-06	9.46573107868411e-05	-5.40854	Hypomethylation
89	chr16	46390366	46390366	-	1.39195671223152e-05	0.000304428	-6.21421	Hypomethylation
90	chr16	46390743	46390743	-	7.32462819701827e-05	0.0010391	-5.7269	Hypomethylation
91	chr16	46391379	46391379	-	0.000977487	0.00592661	-11.3094	Hypomethylation
92	chr16	46393496	46393496	+	0.0151898	0.043862	-5.73563	Hypomethylation
93	chr16	46394548	46394548	+	0.00410828	0.016246	-5.04223	Hypomethylation
94	chr16	46394549	46394549	-	8.88077677219662e-05	0.00120852	-5.40651	Hypomethylation
95	chr16	46394574	46394574	+	0.00198765	0.00966017	-5.69167	Hypomethylation
96	chr16	46394662	46394662	+	0.0012632	0.0071625	-5.00551	Hypomethylation
97	chr16	46394663	46394663	-	1.9756599549421e-05	0.000403281	-6.5132	Hypomethylation
98	chr16	46394809	46394809	+	4.19023105279758e-08	2.56598745026114e-06	-6.99777	Hypomethylation
99	chr16	46394837	46394837	+	1.85812663606477e-06	6.32148862578152e-05	-6.10505	Hypomethylation
100	chr16	46398248	46398248	+	0.0031665	0.0140194	-6.12499	Hypomethylation
101	chr16	46398823	46398823	+	0.00493291	0.0183078	-5.13265	Hypomethylation
102	chr16	46398833	46398833	+	0.00381623	0.0156843	-5.13519	Hypomethylation
103	chr16	46398879	46398879	+	5.88483419622695e-05	0.000878956	-5.34675	Hypomethylation
104	chr16	46399098	46399098	+	0.00827401	0.0276874	-6.91925	Hypomethylation
105	chr16	46399314	46399314	+	4.90025846585941e-05	0.000770432	-6.53128	Hypomethylation
106	chr16	46399472	46399472	-	0.00232232	0.0109394	-5.60074	Hypomethylation
107	chr16	46399570	46399570	-	0.000618554	0.00425602	-6.05227	Hypomethylation
108	chr16	46399595	46399595	+	1.0751545856731e-05	0.000286259	-5.41948	Hypomethylation
109	chr16	46400033	46400033	+	1.46027732259757e-05	0.000308357	-8.17057	Hypomethylation
110	chr16	46400053	46400053	+	0.000342247	0.00279444	-6.79369	Hypomethylation
111	chr16	46400059	46400059	+	1.05473072427696e-06	4.03680872217742e-05	-9.92453	Hypomethylation
112	chr16	46400131	46400131	+	1.80884945706762e-08	1.23076878041217e-06	-5.6901	Hypomethylation
113	chr16	46400423	46400423	+	0.000581005	0.00408956	-6.29239	Hypomethylation
114	chr16	46400926	46400926	+	0.00604993	0.0215396	-5.5148	Hypomethylation
115	chr16	46401112	46401112	+	0.0119382	0.0371098	-6.35633	Hypomethylation
116	chr16	46401113	46401113	-	0.00533231	0.0193217	-6.56515	Hypomethylation
117	chr16	46401138	46401138	+	0.00918657	0.0302453	-6.25006	Hypomethylation
118	chr16	46401344	46401344	+	0.00577398	0.0206774	-5.66841	Hypomethylation
119	chr16	46401367	46401367	+	0.00193832	0.0095724	-5.65949	Hypomethylation
120	chr16	46401527	46401527	+	9.36702398475699e-05	0.00124698	-5.92063	Hypomethylation
121	chr22	11817700	11817700	+	4.90661889324626e-05	0.000770432	-12.9543	Hypomethylation
122	chr22	11817717	11817717	+	0.00822879	0.0276873	-8.29675	Hypomethylation
123	chr22	11817718	11817718	-	0.0126273	0.0388576	-5.97414	Hypomethylation
124	chr4	49513521	49513521	-	0.0177919	0.0488488	-6.79371	Hypomethylation
