# Supplementary material for: Plasma and Urine Circulating Tumor DNA Methylation Profiles for Non-Invasive Pancreatic Ductal Adenocarcinoma Detection: Significant Findings in Plasma Only
Source: Int J Mol Sci. 2025 May 22;26(11):4972. doi: 10.3390/ijms26114972 (PMC12155191; doi:10.3390/ijms26114972)
Supplement: Supplementary file 1 [file ijms-26-04972-s001.zip › Table S2_List of methylation sites in urinary ctDNA.xlsx]

## Sheet: urinary ctDNA
No.	chr	start	end	strand	pvalue	qvalue	meth.diff	Methylation in non-cancer patients
1	chr1	143263449	143263449	+	8.67424623189826e-07	3.87570140666898e-05	5.14963	Hypermethylation
2	chr16	34584847	34584847	+	0.0100105	0.0490166	5.248	Hypermethylation
3	chr16	34592745	34592745	+	0.000753244	0.00815888	5.29602	Hypermethylation
4	chr16	46390615	46390615	+	1.12694149305449e-10	2.01409487953127e-08	6.06826	Hypermethylation
5	chr16	46398951	46398951	+	1.9974106129878e-07	1.78490831721715e-05	5.3858	Hypermethylation
6	chr16	46399511	46399511	-	2.95568869964916e-06	0.000106265	6.80357	Hypermethylation
7	chr16	46400630	46400630	-	3.99385418890982e-07	2.85516198349397e-05	6.08834	Hypermethylation
8	chr16	34595053	34595053	-	0.000311996	0.00428929	-5.21576	Hypomethylation
